# Supplementary material for: An AuNPs-Based Fluorescent Sensor with Truncated Aptamer for Detection of Sulfaquinoxaline in Water
Source: Biosensors (Basel). 2022 Jul 11;12(7):513. doi: 10.3390/bios12070513 (PMC9312917; doi:10.3390/bios12070513)
Supplement: Supplementary file 1 [file biosensors-12-00513-s001.zip]

Archive with 1 entries (1 files):
- biosensors-1807016-supplementary.pdf
